# Supplementary material for: Dataset of proinflammatory cytokine and cytokine receptor gene expression in rainbow trout (Oncorhynchus mykiss) measured using a novel GeXP multiplex, RT-PCR assay
Source: Data Brief. 2017 Feb 12;11:192–6. doi: 10.1016/j.dib.2017.02.014 (PMC5315433; doi:10.1016/j.dib.2017.02.014)
Supplement: Supplementary file 2 — Supplementary material [file mmc2.xlsx]

## Sheet: Table 2 Complete dataset
Table 2. Gene expression values (arbitary units, A.U.) and associated meta-data. No gene expression values were measured for fish #65 (sample #75). Fp GE were estimated for 9 ARS-Fp-R line fish and for 1 ARS-Fp-S line fish and these values are highlighted in yellow. For gene expression analyses, PBS injected fish #51,53 and 55 were excluded. For spleen paramter analysis, fish #130 and #133 were e…
	Sample #	1	2	3	4	5	6	7	8	9	10	11	12	13	14	15	16	17	18	19	20	21	22	23	24	25	26	27	28	29	30	31	32	33	34	35	36	37	38	39	40	41	42	43	44	45	46	47	48
	Fish #	1	2	3	4	5	16	17	18	19	20	6	7	8	9	10	11	12	13	14	15	26	27	28	29	30	31	32	33	34	35	21	22	23	24	25	36	37	38	39	40	41	42	43	44	45	56	57	58
	Line	ARS-Fp-S	ARS-Fp-S	ARS-Fp-S	ARS-Fp-S	ARS-Fp-S	ARS-Fp-S	ARS-Fp-S	ARS-Fp-S	ARS-Fp-S	ARS-Fp-S	ARS-Fp-R	ARS-Fp-R	ARS-Fp-R	ARS-Fp-R	ARS-Fp-R	ARS-Fp-R	ARS-Fp-R	ARS-Fp-R	ARS-Fp-R	ARS-Fp-R	ARS-Fp-S	ARS-Fp-S	ARS-Fp-S	ARS-Fp-S	ARS-Fp-S	ARS-Fp-S	ARS-Fp-S	ARS-Fp-S	ARS-Fp-S	ARS-Fp-S	ARS-Fp-R	ARS-Fp-R	ARS-Fp-R	ARS-Fp-R	ARS-Fp-R	ARS-Fp-R	ARS-Fp-R	ARS-Fp-R	ARS-Fp-R	ARS-Fp-R	ARS-Fp-S	ARS-Fp-S	ARS-Fp-S	ARS-Fp-S	ARS-Fp-S	ARS-Fp-S	ARS-Fp-S	ARS-Fp-S
	Time (h)	6	6	6	6	6	6	6	6	6	6	6	6	6	6	6	6	6	6	6	6	6	6	6	6	6	6	6	6	6	6	6	6	6	6	6	6	6	6	6	6	24	24	24	24	24	24	24	24
	Infection	PBS	PBS	PBS	PBS	PBS	PBS	PBS	PBS	PBS	PBS	PBS	PBS	PBS	PBS	PBS	PBS	PBS	PBS	PBS	PBS	Fp	Fp	Fp	Fp	Fp	Fp	Fp	Fp	Fp	Fp	Fp	Fp	Fp	Fp	Fp	Fp	Fp	Fp	Fp	Fp	PBS	PBS	PBS	PBS	PBS	PBS	PBS	PBS
	Tank	1	1	1	1	1	5	5	5	5	5	2	2	2	2	2	4	4	4	4	4	6	6	6	6	6	7	7	7	7	7	3	3	3	3	3	8	8	8	8	8	1	1	1	1	1	5	5	5
	RNA Ext #	4	4	2	4	2	2	2	2	2	4	2	2	4	2	2	2	2	2	4	2	4	2	4	4	2	4	4	4	4	2	4	4	4	4	2	4	4	4	2	2	3	3	3	1	3	1	1	1
	GeXP run #	1	2	1	2	1	2	1	2	1	2	1	2	1	2	3	2	3	2	1	2	1	2	1	2	1	2	1	2	1	2	1	2	1	2	1	2	1	2	1	2	1	2	1	2	1	2	1	3
Variable (gene)
drpt		20.7945	11.0041	23.8316	7.96517	13.1334	13.3843	9.44287	10.2072	12.7586	8.17664	20.4436	12.2782	20.7693	10.7852	23.8555	11.9667	13.7954	7.81243	28.7104	9.91785	15.4009	7.27323	9.76134	10.8705	27.2907	31.9278	22.1568	33.1592	22.815	7.94383	22.129	25.7687	25.4466	12.6535	46.9101	6.99566	29.013	8.36261	31.0555	4.74864	19.2198	13.5161	30.3285	8.46371	14.3698	1.6137	17.0031	9.26832
il11a		0	9.04568	24.6335	19.0853	4.02587	5.61107	41.2782	13.0087	9.83828	12.7445	7.19627	9.83828	0	7.72468	6.40367	3.49746	47.619	11.9519	33.6164	9.04568	319.217	10.3667	132.692	9.04568	270.076	627.54	319.746	545.637	329.521	18.2927	430.182	593.722	555.149	278.002	224.105	52.6388	475.888	32.8238	38.1078	5.87527	9.30988	18.8211	0	15.9149	5.08267	7.98888	0	7.46048
il1b1		3.10366	2.12956	4.44619	1.59218	5.12453	2.45167	12.1114	2.21489	1.8528	0.732236	4.78034	0.980356	3.1465	1.53121	8.09208	0.912035	18.2566	1.04943	9.15948	2.10613	127.062	1.10794	94.0892	2.04943	151.385	235.417	195.647	232.511	192.146	5.20987	201.764	323	166.795	156.312	286.723	3.13239	182.594	2.18426	307.57	1.40333	2.43088	8.71278	4.00333	0.99089	4.56715	0.948348	2.72324	0.986889
il1b2		6.9315	0	0	0	0	0	0	3.39195	0	0	0	0	0	0	0	0	0	0	4.73722	3.67544	156.777	0	123.23	0	253.252	381.306	418.294	385.019	297.79	0	342.762	463.837	267.528	235.524	524.835	0	282.007	0	191.86	0	0	0	0	0	0	0	0	0
il1b3		4.00382	4.74275	7.48158	5.4734	3.8427	5.68265	3.26615	2.79548	5.16188	5.75413	7.33197	7.24815	10.8004	4.76709	5.38126	6.78902	5.61791	8.07424	5.3905	6.11164	4.29222	9.71535	7.25192	3.71498	5.29326	10.2768	11.917	11.3762	4.99991	6.34968	7.27857	8.44327	7.12217	6.5112	12.8857	6.50405	9.46448	8.11315	7.00154	7.42333	6.88027	3.58323	10.4401	7.21817	6.23154	5.77546	3.85863	5.98973
il1r-like-1 (exons9-11)		13.2933	16.9009	20.8572	16.7175	11.2572	35.5026	36.1179	19.1668	6.51865	26.21	19.0433	51.5521	62.3784	32.8638	53.4743	47.8178	25.197	41.0955	34.659	37.4916	20.9118	10.4461	1.95155	17.9869	6.10162	13.836	17.6755	12.864	20.4702	12.7895	20.7252	28.6702	19.2883	39.2895	51.5994	20.3457	21.1967	30.9302	103.831	23.8863	29.0809	25.4744	67.2178	20.9652	23.0943	13.056	29.1866	14.0743
il1r1-like-a		34.9032	51.5159	75.9024	54.9748	58.8365	70.7989	42.3763	47.1312	63.4962	52.156	49.1509	40.7798	67.7635	46.241	38.4048	45.0466	74.7278	52.9692	49.1847	64.5445	72.422	55.0888	57.6914	38.6624	60.8766	58.5642	54.478	51.4665	52.106	60.3577	63.61	53.8088	44.3329	70.3579	58.1901	72.1262	63.5226	68.6898	54.5387	49.5433	44.2042	55.6544	80.6666	56.1636	77.892	48.3611	50.7958	63.4689
il1r1-like-b		12.4932	26.0482	16.0296	15.8186	18.9898	26.1494	43.3767	28.0727	16.2192	13.9086	10.3354	5.86003	8.31551	16.7885	15.1549	22.4329	21.2076	15.5212	19.7	12.2436	91.5024	13.0709	67.2317	9.47083	119.187	143.983	127.872	91.8701	84.558	27.9069	170.822	131.503	121.346	138.556	254.798	21.7846	162.07	17.4918	129.345	7.70297	8.51784	38.5093	15.3458	14.5342	11.9183	14.8799	16.494	10.8628
il1r-like-1 (exons3-5)		47.6319	27.2234	52.2801	27.2435	55.2755	27.143	18.2469	29.1722	31.4323	51.0366	59.4087	57.6591	91.5337	50.3851	29.1937	61.4001	60.7232	56.8333	44.4459	50.9916	50.9095	29.6755	51.7493	32.3475	32.6314	28.207	39.401	33.2613	62.4358	60.4953	39.5605	55.7194	59.5929	69.7566	64.9927	67.059	58.894	36.5596	70.4518	59.0658	53.5695	38.0029	39.4446	30.9998	57.1435	56.0915	44.5201	33.6476
il1r2		4.66675	3.73945	4.06369	1.26744	3.78954	3.70447	16.9303	3.35836	2.35575	0.832698	3.64341	0.22953	0.695761	3.28167	4.07969	2.19317	4.18869	1.65752	7.78166	1.68956	76.3143	1.7372	35.1455	0.934671	84.6736	68.9944	105.455	104.402	71.5283	5.91276	93.2629	158.962	88.2652	54.7902	204.188	2.7972	114.616	3.31192	143.76	0.507775	1.44574	29.4872	0	1.52222	1.37194	1.79743	2.44752	2.31652
saa		0.577625	0.921957	1.15346	0.581871	1.79091	1.07157	21.9524	7.70897	1.01881	2.46892	0	0	0	4.33443	2.87514	0.347195	1.0451	0	1.91675	1.06902	15.0769	1.43147	7.01521	0.845195	15.3293	44.8428	13.5962	8.71184	12.3794	5.1295	13.9871	25.0688	11.2775	7.31731	17.3	2.38489	9.70764	4.43472	19.6489	0.647542	1.2764	7.89146	0	0.820606	0	0.412593	1.73896	1.3101
tnfa1		15.475	16.3956	29.2506	11.1142	10.4718	13.264	34.5277	11.2572	8.17962	10.5943	20.6021	15.0956	25.3306	8.35046	42.1127	12.9673	20.3188	6.8521	27.9175	9.84492	116.088	5.80673	55.6323	13.1723	171.36	365.538	150.581	174.711	137.382	9.38915	102.175	221.219	107.112	139.679	271.375	8.07192	72.8699	15.6556	345.656	10.0384	20.6361	20.0791	42.5634	13.4079	17.3207	2.32203	21.4897	9.6994
tnfa2		46.378	11.2924	51.5147	6.36179	30.292	12.9418	32.8587	7.83745	33.2915	11.2137	43.613	10.116	63.628	12.9136	84.7756	14.1656	39.4631	5.23535	64.4027	29.5944	147.293	6.99375	76.8436	10.9225	186.035	298.525	240.36	302.557	256.254	3.82323	308.183	285.227	221.154	195.708	431.465	4.98991	177.067	9.42694	314.814	6.52722	45.9504	11.9484	91.7982	7.75075	35.2713	1.15526	54.5765	8.87786
tnfa3		11.8307	12.785	11.9415	8.9401	16.9295	13.9897	11.7254	12.6855	9.53129	9.17915	22.6137	8.69533	11.1753	7.27104	8.61155	7.85335	44.547	11.7609	32.2888	16.5611	129.106	18.6006	106.375	10.49	101.921	279.581	279.916	504.528	323.445	15.0175	331.277	453.613	137.272	171.818	426.945	21.9352	139.986	9.73472	133.357	9.70106	16.674	11.5998	21.2771	17.3624	28.9127	5.27879	13.4743	11.9404
tnfrsf1a		27.9867	30.4728	36.5694	27.3932	35.1929	41.2235	44.4002	32.7867	30.457	31.4506	39.15	38.1601	31.7713	27.192	29.4099	32.4525	50.7697	35.5667	26.2347	43.5782	36.1002	36.5277	35.6618	29.9293	34.5052	43.6196	32.5396	27.8015	41.2467	37.9203	34.9894	44.8105	42.8743	46.7941	38.8061	40.0295	42.5322	36.2538	60.7574	32.1056	33.8411	38.1547	34.9137	36.325	40.0289	37.8337	35.0436	31.8325
tnfrsf1a-like-a		32.1038	39.5796	74.8395	58.7506	55.9303	125.646	104.925	37.7131	52.2685	61.9703	69.8669	109.893	136.549	45.2731	126.012	155.58	34.6578	78.4533	117.524	122.906	90.4995	48.9433	86.6024	57.8154	45.5466	61.731	49.5133	51.519	34.5149	129.443	136.313	87.5276	160.983	76.5427	210.972	135.268	113.1	113.467	248.582	77.1079	65.3839	55.708	129.378	68.7804	59.9236	105.103	110.156	60.8211
tnfrsf1a-like-b		34.8514	40.2342	43.0944	34.897	37.6911	34.8099	47.7266	33.9488	44.3916	30.4745	47.045	33.6007	39.9931	38.7304	40.6992	41.3259	38.2267	35.7094	31.362	37.7202	31.891	31.511	41.0411	27.578	45.5112	37.8584	27.6052	24.5839	34.9364	46.0301	31.0994	41.921	33.2783	44.154	35.8785	41.1208	36.0383	42.6016	61.0201	46.6882	37.7243	49.8505	47.2681	30.423	42.3714	34.1541	32.4598	30.9498
tnfrsf5		47.19	85.462	62.6623	91.882	71.94	79.5708	52.9212	67.9243	74.1633	72.2115	88.9273	92.5331	118.396	67.6987	100.021	73.83	70.81	54.8833	59.2658	79.8253	93.4782	40.2727	66.9448	73.4479	95.165	100.903	158.254	139.413	89.7705	30.1558	116.581	177.934	121.153	133.171	162.447	39.1244	188.435	53.6666	109.244	43.4376	106.081	33.3696	68.6388	50.0068	67.4384	48.3216	54.5277	55.3823
tnfrsf9		14.7574	14.3493	23.0628	26.9788	11.6203	18.5457	15.6892	12.7654	9.3437	11.078	19.7841	13.4608	8.61398	16.0379	7.69531	16.2622	17.2071	11.8807	15.2813	17.3609	56.7967	13.0613	37.5305	19.3787	43.9261	117.698	121.841	241.314	79.762	6.2405	76.3777	118.909	65.9422	77.826	103.282	9.89461	113.556	9.98118	33.6194	8.54755	12.6817	2.93175	0	11.497	7.82226	12.8835	7.21473	12.1414
Bwt (g)		292.73	322.73	163.01	257.95	263.77	309.74	380.02	375.8	290.61	264.04	246.15	317.64	225.3	292.21	415.7	108.78	339.87	362.78	230.78	244.07	240.5	407.84	292.71	377.16	230.56	212.36	342.93	161.53	345.12	221.38	244.52	206.14	208.37	314.05	282.67	213.24	240.56	218.03	253.86	306.08	382.64	305.9	243.9	229.63	247.46	338.52	289.72	312.46
Spl wt (g)		0.2943	0.2546	0.0856	0.2321	0.233	0.119	0.4386	0.4179	0.2731	0.1558	0.2477	0.2827	0.1932	0.388	0.4691	0.1226	0.3308	0.1588	0.1936	0.2318	0.2092	0.1461	0.1412	0.3119	0.1793	0.1981	0.1886	0.1652	0.2286	0.1201	0.1963	0.319	0.209	0.364	0.2764	0.1658	0.1664	0.353	0.4115	0.2688	0.2742	0.2033	0.1359	0.1648	0.2245	0.2496	0.2502	0.28
Spleen Index		1.00536	0.788895	0.525121	0.899787	0.883345	0.384193	1.15415	1.11203	0.939747	0.590062	1.0063	0.890001	0.857523	1.32781	1.12846	1.12705	0.973313	0.437731	0.838894	0.949728	0.869854	0.358229	0.482389	0.82697	0.777672	0.93285	0.549966	1.02272	0.662378	0.542506	0.802797	1.54749	1.00302	1.15905	0.977819	0.777528	0.691719	1.61904	1.62097	0.878202	0.7166	0.664596	0.557196	0.717676	0.907217	0.737327	0.863592	0.896115
Fp GE 100ng		0	0	0	0	0	0	0	0	0	0	0	0	0	0	0	0	0	0	0	0	8.6659	0.0757626	14.1748	0.102577	7.12247	10.3082	1.41959	11.2367	5.90105	3.8844	7.17115	0.501798	1.1627	10.6018	26.9911	5.91159	2.66864	3.33859	2.46754	0.379898	0	0	0	0	0	0	0	0
253 bp		37.2209	54.8395	42.8752	59.304	23.4276	17.9012	34.192	64.1723	12.4853	40.3719	40.7929	49.2763	18.0232	27.5413	77.7314	32.4219	21.4537	31.0771	19.6301	58.0334	15.073	28.6444	40.0135	40.6915	15.2795	49.3862	17.7722	36.5828	44.8885	26.9737	22.3584	71.3827	10.6641	29.2808	28.6159	19.8955	31.3183	37.1268	51.0822	44.3451	43.7919	48.3617	54.7659	23.1584	34.852	32.9343	39.971	23.2817
[truncated: 112 more columns]

## Sheet: Table 2_log2 GE+1
	Sample #	1	2	3	4	5	6	7	8	9	10	11	12	13	14	15	16	17	18	19	20	21	22	23	24	25	26	27	28	29	30	31	32	33	34	35	36	37	38	39	40	41	42	43	44	45	46	47	48
	Fish #	1	2	3	4	5	16	17	18	19	20	6	7	8	9	10	11	12	13	14	15	26	27	28	29	30	31	32	33	34	35	21	22	23	24	25	36	37	38	39	40	41	42	43	44	45	56	57	58
	Line	ARS-Fp-S	ARS-Fp-S	ARS-Fp-S	ARS-Fp-S	ARS-Fp-S	ARS-Fp-S	ARS-Fp-S	ARS-Fp-S	ARS-Fp-S	ARS-Fp-S	ARS-Fp-R	ARS-Fp-R	ARS-Fp-R	ARS-Fp-R	ARS-Fp-R	ARS-Fp-R	ARS-Fp-R	ARS-Fp-R	ARS-Fp-R	ARS-Fp-R	ARS-Fp-S	ARS-Fp-S	ARS-Fp-S	ARS-Fp-S	ARS-Fp-S	ARS-Fp-S	ARS-Fp-S	ARS-Fp-S	ARS-Fp-S	ARS-Fp-S	ARS-Fp-R	ARS-Fp-R	ARS-Fp-R	ARS-Fp-R	ARS-Fp-R	ARS-Fp-R	ARS-Fp-R	ARS-Fp-R	ARS-Fp-R	ARS-Fp-R	ARS-Fp-S	ARS-Fp-S	ARS-Fp-S	ARS-Fp-S	ARS-Fp-S	ARS-Fp-S	ARS-Fp-S	ARS-Fp-S
	Time (h)	6	6	6	6	6	6	6	6	6	6	6	6	6	6	6	6	6	6	6	6	6	6	6	6	6	6	6	6	6	6	6	6	6	6	6	6	6	6	6	6	24	24	24	24	24	24	24	24
	Infection	PBS	PBS	PBS	PBS	PBS	PBS	PBS	PBS	PBS	PBS	PBS	PBS	PBS	PBS	PBS	PBS	PBS	PBS	PBS	PBS	Fp	Fp	Fp	Fp	Fp	Fp	Fp	Fp	Fp	Fp	Fp	Fp	Fp	Fp	Fp	Fp	Fp	Fp	Fp	Fp	PBS	PBS	PBS	PBS	PBS	PBS	PBS	PBS
	Tank	1	1	1	1	1	5	5	5	5	5	2	2	2	2	2	4	4	4	4	4	6	6	6	6	6	7	7	7	7	7	3	3	3	3	3	8	8	8	8	8	1	1	1	1	1	5	5	5
	RNA Ext #	4	4	2	4	2	2	2	2	2	4	2	2	4	2	2	2	2	2	4	2	4	2	4	4	2	4	4	4	4	2	4	4	4	4	2	4	4	4	2	2	3	3	3	1	3	1	1	1
	GeXP run #	1	2	1	2	1	2	1	2	1	2	1	2	1	2	3	2	3	2	1	2	1	2	1	2	1	2	1	2	1	2	1	2	1	2	1	2	1	2	1	2	1	2	1	2	1	2	1	3
Variable
drpt		4.44589	3.58546	4.6341	3.16433	3.82103	3.84642	3.38445	3.48636	3.78226	3.19797	4.42247	3.73098	4.44422	3.55891	4.63549	3.69673	3.88707	3.13954	4.8929	3.44862	4.0357	3.04845	3.42779	3.56931	4.82226	5.04123	4.53336	5.0942	4.5738	3.16089	4.53163	4.74248	4.72501	3.7712	5.58226	2.99922	4.90752	3.22691	5.0025	2.52322	4.33769	3.85958	4.9694	3.24241	3.94202	1.38609	4.17018	3.36013
il11a		0	3.3285	4.67996	4.32807	2.32937	2.72488	5.40184	3.80825	3.43806	3.78078	3.03497	3.43806	0	3.1251	2.88824	2.16911	5.60345	3.69509	5.11338	3.3285	8.32291	3.50674	7.06277	3.3285	8.08255	9.29586	8.32529	9.09444	8.3686	4.26998	8.75215	9.21607	9.11933	8.12413	7.81446	5.74521	8.89751	5.07996	5.28938	2.78142	3.36596	4.30897	0	4.08022	2.6047	3.16814	0	3.08074
il1b1		2.03691	1.64596	2.44525	1.37417	2.6146	1.78729	3.71275	1.68477	1.51238	0.792635	2.53115	0.98576	2.0519	1.33983	3.18461	0.935109	4.26728	1.03522	3.34475	1.63512	7.0007	1.07583	6.57121	1.60854	7.25158	7.88519	7.61947	7.86734	7.59355	2.63456	7.66366	8.33985	7.39056	7.29748	8.16854	2.04698	7.52038	1.67096	8.26945	1.26503	1.77858	3.27988	2.32289	0.993414	2.47694	0.962251	1.89656	0.990511
il1b2		2.98759	0	0	0	0	0	0	2.13486	0	0	0	0	0	0	0	0	0	0	2.52035	2.2251	7.30174	0	6.95687	0	7.99012	8.57859	8.71182	8.59253	8.22299	0	8.42527	8.86058	8.06893	7.88584	9.03847	0	8.14469	0	7.59141	0	0	0	0	0	0	0	0	0
il1b3		2.32303	2.52174	3.08433	2.69452	2.27581	2.74042	2.09293	1.92428	2.62337	2.75577	3.05866	3.04407	3.56077	2.52784	2.67384	2.96144	2.72638	3.18178	2.67593	2.83018	2.40387	3.42161	3.04473	2.23725	2.65381	3.49529	3.69119	3.6295	2.58494	2.87768	3.04938	3.23929	3.02187	2.90904	3.79553	2.90767	3.38743	3.18795	3.00028	3.07439	2.97825	2.19637	3.51603	3.03882	2.8543	2.76032	2.28055	2.80524
il1r-like-1 (exons9-11)		3.83727	4.16196	4.45003	4.1471	3.61555	5.18993	5.21404	4.33391	2.91047	4.76607	4.32505	5.71568	5.98592	5.08167	5.7675	5.60934	4.71133	5.3956	5.15619	5.26647	4.45364	3.51678	1.56147	4.24693	2.82815	3.89103	4.22307	3.79327	4.42426	3.7855	4.4413	4.89094	4.34257	5.33233	5.71698	4.41587	4.47228	4.99685	6.71192	4.63728	4.91078	4.72653	6.09208	4.45714	4.59062	3.81312	4.91584	3.91402
il1r1-like-a		5.16604	5.71468	6.26496	5.8067	5.90295	6.16589	5.43883	5.5889	6.01114	5.73216	5.6482	5.38473	6.10357	5.56197	5.3003	5.52502	6.24275	5.75406	5.64918	6.0344	6.19814	5.80964	5.87508	5.3097	5.95132	5.89637	5.79384	5.71332	5.7308	5.93917	6.01368	5.77633	5.50249	6.157	5.88728	6.19232	6.01173	6.12288	5.79542	5.65945	5.49838	5.82412	6.35167	5.83703	6.30181	5.6253	5.69476	6.01053
il1r1-like-b		3.75416	4.75746	4.08997	4.07198	4.32119	4.76285	5.47173	4.86159	4.10594	3.89808	3.50276	2.77822	3.21963	4.15288	4.0139	4.55047	4.47298	4.04625	4.37156	3.72723	6.53142	3.81465	6.09237	3.3883	6.90914	7.17974	7.00979	6.53714	6.41883	4.85334	7.42477	7.04989	6.93482	7.1247	7.99886	4.50999	7.34935	4.20881	7.02619	3.12151	3.25063	5.30412	4.03085	3.95737	3.69134	3.98913	4.12879	3.56838
il1r-like-1 (exons3-5)		5.60383	4.81882	5.73552	4.81985	5.81444	4.8147	4.26655	4.91515	5.01936	5.70145	5.91669	5.87428	6.53191	5.68328	4.91618	5.96348	5.94774	5.85383	5.50608	5.70021	5.69793	4.93901	5.72108	5.05951	5.07174	4.86824	5.33632	5.09851	5.98722	5.9424	5.342	5.82577	5.92108	6.14479	6.04423	6.08871	5.90434	5.23111	6.1589	5.90847	5.77002	5.28551	5.33787	4.99999	5.86155	5.8352	5.50843	5.11469
il1r2		2.50252	2.24472	2.34019	1.18107	2.25989	2.23403	4.16432	2.12379	1.74663	0.873969	2.21519	0.298107	0.761933	2.09817	2.34474	1.67499	2.37537	1.41008	3.13449	1.42737	6.27266	1.4527	5.17575	0.952088	6.42078	6.12917	6.73409	6.71976	6.18047	2.78926	6.55862	7.32159	6.48003	5.80194	7.6808	1.92494	6.8532	2.10833	7.17752	0.592422	1.29027	4.93013	0	1.3347	1.24607	1.4841	1.78556	1.72967
saa		0.657754	0.942576	1.10666	0.661632	1.48074	1.05073	4.52057	3.1225	1.0135	1.79449	0	0	0	2.41533	1.95425	0.429959	1.03217	0	1.54436	1.04895	4.00692	1.28183	3.00274	0.883773	4.02939	5.51862	3.86752	3.27974	3.74194	2.61577	3.90565	4.70425	3.61794	3.05612	4.19377	1.75911	3.42057	2.4422	4.368	0.720315	1.18675	3.15242	0	0.864419	0	0.498346	1.45363	1.20796
tnfa1		4.0422	4.12065	4.91889	3.59863	3.52002	3.83431	5.15087	3.61556	3.19843	3.53535	4.4331	4.0086	4.71867	3.22504	5.43004	3.80398	4.41405	2.97308	4.85387	3.43895	6.87144	2.76696	5.82355	3.82501	7.42928	8.51782	7.24395	7.45706	7.11251	3.37701	6.68895	7.79584	6.75639	7.13627	8.08945	3.18141	6.20692	4.05793	8.43736	3.46446	4.43537	4.39774	5.44505	3.84879	4.1954	1.73207	4.49119	3.41946
tnfa2		5.56615	3.61969	5.71465	2.88006	4.96772	3.80135	5.08146	3.14363	5.09978	3.61042	5.47939	3.47457	6.01409	3.79842	6.4225	3.92273	5.33854	2.64047	6.03128	4.9352	7.2123	2.99887	6.28251	3.57562	7.54716	8.22653	7.91504	8.24582	8.00705	2.27	8.27232	8.16102	7.79542	7.61991	8.75644	2.58254	7.47628	3.38224	8.30293	2.91212	5.55307	3.6947	6.53603	3.12941	5.18076	1.10786	5.7964	3.3042
tnfa3		3.68152	3.78503	3.69393	3.31326	4.16426	3.9059	3.66964	3.77458	3.39661	3.34755	4.56155	3.27729	3.60588	3.04807	3.26477	3.14622	5.50928	3.67366	5.05696	4.13431	7.02355	4.29282	6.74651	3.52231	6.6854	8.13227	8.134	8.98165	8.34183	4.00158	8.37624	8.82849	7.11136	7.43311	8.74128	4.51949	7.1394	3.42421	7.06992	3.41968	4.14356	3.65533	4.47749	4.19868	4.90269	2.65049	3.85542	3.69381
tnfrsf1a		4.85732	4.97603	5.23149	4.82747	5.17763	5.39997	5.50463	5.07838	4.97531	5.02017	5.32733	5.29131	5.03436	4.81721	4.92647	5.06404	5.69404	5.19246	4.76737	5.47827	5.21335	5.22989	5.1962	4.9509	5.14996	5.47961	5.06779	4.84807	5.40077	5.28245	5.1695	5.51761	5.45531	5.57876	5.31492	5.35859	5.44401	5.21931	5.94854	5.049	5.12272	5.29111	5.16646	5.22207	5.35857	5.27924	5.17167	5.03705
tnfrsf1a-like-a		5.04892	5.34268	6.24488	5.90088	5.83112	6.98466	6.72691	5.27475	5.73521	5.9766	6.14704	6.79303	7.10381	5.5321	6.98882	7.29076	5.15615	6.31204	6.88903	6.9531	6.51569	5.64222	6.4529	5.87812	5.5406	5.97111	5.65859	5.71477	5.15035	7.02727	7.10133	6.46806	7.3397	6.27692	7.72773	7.09031	6.83415	6.83879	7.96337	6.2874	6.05276	5.82548	7.02656	6.12475	5.92893	6.72932	6.79644	5.95003
tnfrsf1a-like-b		5.16396	5.36577	5.46252	5.16579	5.27393	5.16229	5.60664	5.12717	5.50435	4.97611	5.58631	5.11273	5.35731	5.31217	5.38195	5.40347	5.29377	5.19808	5.01623	5.27501	5.03962	5.02286	5.39373	4.83683	5.53951	5.28016	4.8382	4.67716	5.16738	5.55551	5.00448	5.42361	5.09923	5.49678	5.20471	5.39646	5.21095	5.44631	5.95466	5.57556	5.27517	5.66819	5.593	4.97375	5.43867	5.13562	5.06436	4.99774
tnfrsf5		5.59066	6.43399	5.99237	6.53733	6.18864	6.33219	5.75278	6.10694	6.23196	6.194	6.49069	6.54741	6.89962	6.10221	6.65851	6.22554	6.16611	5.80435	5.91327	6.33674	6.56191	5.36712	6.08629	6.21816	6.58744	6.67106	7.31518	7.13353	6.50415	4.96143	6.87751	7.48329	6.93255	7.06792	7.35268	5.32641	7.56556	5.77259	6.78455	5.47371	6.74256	5.10306	6.12182	5.67262	6.09673	5.62415	5.79514	5.81717
tnfrsf9		3.97796	3.9401	4.58873	4.80626	3.65767	4.28878	4.06084	3.78297	3.37068	3.59431	4.37741	3.85408	3.26513	4.09067	3.12024	4.10954	4.18643	3.68713	4.02515	4.19857	5.85292	3.81366	5.26793	4.34899	5.48948	6.89115	6.94065	7.92073	6.3356	2.85609	6.27385	6.9058	6.06484	6.3006	6.70435	3.44554	6.83991	3.45696	5.11351	3.25513	3.77417	1.97517	0	3.64351	3.14115	3.7953	3.03821	3.71605
Bwt (g)		292.73	322.73	163.01	257.95	263.77	309.74	380.02	375.8	290.61	264.04	246.15	317.64	225.3	292.21	415.7	108.78	339.87	362.78	230.78	244.07	240.5	407.84	292.71	377.16	230.56	212.36	342.93	161.53	345.12	221.38	244.52	206.14	208.37	314.05	282.67	213.24	240.56	218.03	253.86	306.08	382.64	305.9	243.9	229.63	247.46	338.52	289.72	312.46
Spl wt (g)		0.2943	0.2546	0.0856	0.2321	0.233	0.119	0.4386	0.4179	0.2731	0.1558	0.2477	0.2827	0.1932	0.388	0.4691	0.1226	0.3308	0.1588	0.1936	0.2318	0.2092	0.1461	0.1412	0.3119	0.1793	0.1981	0.1886	0.1652	0.2286	0.1201	0.1963	0.319	0.209	0.364	0.2764	0.1658	0.1664	0.353	0.4115	0.2688	0.2742	0.2033	0.1359	0.1648	0.2245	0.2496	0.2502	0.28
Spleen Index		1.00536	0.788895	0.525121	0.899787	0.883345	0.384193	1.15415	1.11203	0.939747	0.590062	1.0063	0.890001	0.857523	1.32781	1.12846	1.12705	0.973313	0.437731	0.838894	0.949728	0.869854	0.358229	0.482389	0.82697	0.777672	0.93285	0.549966	1.02272	0.662378	0.542506	0.802797	1.54749	1.00302	1.15905	0.977819	0.777528	0.691719	1.61904	1.62097	0.878202	0.7166	0.664596	0.557196	0.717676	0.907217	0.737327	0.863592	0.896115
Fp GE 100ng		0	0	0	0	0	0	0	0	0	0	0	0	0	0	0	0	0	0	0	0	3.2729	0.10536	3.92361	0.140879	3.02192	3.4993	1.27476	3.61314	2.78682	2.28818	3.03054	0.586691	1.11284	3.53628	4.8069	2.78902	1.87525	2.11723	1.79391	0.464561	0	0	0	0	0	0	0	0
[truncated: 112 more columns]
